# Supplementary material for: Detection of SARS-CoV-2 and Other Infectious Agents in Lower Respiratory Tract Samples Belonging to Patients Admitted to Intensive Care Units of a Tertiary-Care Hospital, Located in an Epidemic Area, during the Italian Lockdown
Source: Microorganisms. 2021 Jan 16;9(1):185. doi: 10.3390/microorganisms9010185 (PMC7830127; doi:10.3390/microorganisms9010185)
Supplement: Supplementary file 1 [file microorganisms-09-00185-s001.zip › Supplementary table 1.xlsx]

## Sheet: SARS-CoV-2-positive patients
Patient	Age	Sex	No. of samples	No. agents in the first sample*	No. of overall agents found	1st Sample		2nd Sample		3rd Sample		4th Sample		5th Sample
						Agents	TTC	Agents	ΔTime	Agents	ΔTime	Agents	ΔTime	Agents	ΔTime
1	45.0329	F	3	0	0	Negative	NA	SARS-CoV-2	9	SARS-CoV-2	11
2	66.6712	F	3	1	2	Negative	17	SARS-CoV-2, C. lusitaniae	7	K. Pneumoniae	19
3	70.7534	M	3	2	2	P. aeruginosa	34	SARS-CoV-2, P. aeruginosa, C. albicans	4	P. aeruginosa, C.albicans	11
4	60.2219	M	3	0	2	SARS-CoV-2	11	A. baumannii, S. maltophilia	9	Negative	17
5	56.1041	M	4	0	2	SARS-CoV-2	9	C. albicans	8	E. faecalis, C.albicans	13	C. albicans	31
6	63.1726	M	3	0	2	SARS-CoV-2	10	K. pneumoniae	7	K. pneumoniae, E. faecalis	21
7	74.6959	M	2	0	1	SARS-CoV-2	4	K. pneumoniae	15
8	67.2192	M	3	0	2	SARS-CoV-2	10	K. pneumoniae, C. koseri	20	Negative	27
9	56.4356	M	3	0	1	SARS-CoV-2	9	Negative	7	K. oxytoca	18
10	47.9178	M	5	0	3	SARS-CoV-2	4	Negative	18	SARS-CoV-2, C. koseri, C. parapsilosis	26	C. koseri, C. parapsilosis	36	E. faecalis	46
11	55.5233	F	3	0	2	SARS-CoV-2	11	Negative	7	SARS-CoV-2, E. faecium, C. glabrata	12
12	50.5671	M	2	0	0	SARS-CoV-2	4	Negative	11
13	58.0904	M	3	0	1	SARS-CoV-2	6	SARS-CoV-2	5	C. albicans	10
14	52.5781	M	5	0	2	SARS-CoV-2	5	SARS-CoV-2	5	SARS-CoV-2	15	C. albicans	19	K. pneumoniae	25
15	53.6548	M	5	0	2	SARS-CoV-2	4	SARS-CoV-2	3	SARS-CoV-2	8	SARS-CoV-2, E. faecium	12	C. koseri	21
16	43.5151	M	3	0	1	SARS-CoV-2	11	SARS-CoV-2	8	SARS-CoV-2, C. albicans	18
17	42.1014	M	5	0	4	SARS-CoV-2	2	SARS-CoV-2	10	SARS-CoV-2, E. faecalis	14	S. aureus, K .pneumoniae	28	K. pneumoniae, A. baumanni	39
18	53.9151	M	4	0	2	SARS-CoV-2	9	SARS-CoV-2	8	SARS-CoV-2, E. faecium, C. koseri	16	Negative	23
19	66.4548	F	5	0	1	SARS-CoV-2	1	SARS-CoV-2	8	SARS-CoV-2, P.aeruginosa	15	P. aeruginosa	29	P. aeruginosa	35
20	49.3945	M	2	0	0	SARS-CoV-2	6	SARS-CoV-2	7
21	51.0055	M	2	0	0	SARS-CoV-2	8	SARS-CoV-2	7
22	57.5616	M	4	0	2	SARS-CoV-2	4	SARS-CoV-2, C. albicans	8	SARS-CoV-2, C. albicans	11	K. pneumoniae, C. albicans	21
23	72.8082	M	3	0	1	SARS-CoV-2	2	SARS-CoV-2, C. albicans	6	SARS-CoV-2, C. albicans	14
24	63.5507	M	3	0	2	SARS-CoV-2	8	SARS-CoV-2, C. albicans	3	SARS-CoV-2, E. aerogenes, C. albicans	17
25	67.126	M	2	0	1	SARS-CoV-2	8	SARS-CoV-2, C. albicans	7
26	65.0247	M	2	0	1	SARS-CoV-2	9	SARS-CoV-2, K. oxytoca	4
27	54.6685	M	2	0	1	SARS-CoV-2	NA	SARS-CoV-2, K. pneumoniae	5
28	48.1616	M	4	0	2	SARS-CoV-2	9	SARS-CoV-2, P. aeruginosa	7	P. aeruginosa, K. pneumoniae	15	P. aeruginosa	25
29	61.5342	M	4	0	3	SARS-CoV-2	5	SARS-CoV-2, S. pneumoniae	5	E. coli	28	P. aeruginosa	38
30	68.6849	M	1	0	0	SARS-CoV-2	1
31	50.2849	M	1	0	0	SARS-CoV-2	3
32	62.8603	M	1	0	0	SARS-CoV-2	5
33	49.5726	M	1	0	0	SARS-CoV-2	4
34	53.6795	M	1	0	0	SARS-CoV-2	4
35	61.8384	M	1	0	0	SARS-CoV-2	6
36	64.6849	M	1	0	0	SARS-CoV-2	6
37	54.5425	M	1	0	0	SARS-CoV-2	9
38	73.3342	F	1	0	0	SARS-CoV-2	16
39	52.5068	M	4	1	2	SARS-CoV-2, A. fumigatus	NA	SARS-CoV-2	12	S. maltophilia, A.fumigatus	20	S. maltophilia	27
40	61.4466	M	3	1	2	SARS-CoV-2, C. albicans	1	C. albicans	20	P. aeruginosa, C. albicans	26
41	73.2849	M	2	1	2	SARS-CoV-2, C. albicans	2	E. faecalis, C. albicans	8
42	55.8055	F	3	1	3	SARS-CoV-2, C. albicans	3	SARS-CoV-2	5	K. pneumoniae, A. baumannii	23
43	65.3068	M	3	1	1	SARS-CoV-2, C. albicans	3	SARS-CoV-2, C. albicans	9	SARS-CoV-2, C. albicans	14
44	65.4521	F	3	1	1	SARS-CoV-2, C. albicans	23	SARS-CoV-2, C. albicans	4	SARS-CoV-2, C. albicans	11
45	61.263	M	4	1	2	SARS-CoV-2, C. albicans	12	SARS-CoV-2, C. albicans, K. pneumoniae	5	C. albicans, K.pneumoniae	15	C. albicans, K. pneumoniae	21
46	60.1014	M	5	1	4	SARS-CoV-2, C. albicans	8	SARS-CoV-2, E. faecalis, C. albicans	4	SARS-CoV-2, C. albicans	8	C. albicans	14	A. baumannii, K. pneumoniae	31
47	31.874	M	2	1	2	SARS-CoV-2, C. albicans	3	SARS-CoV-2, E. faecalis, C. albicans	6
48	63.5753	M	3	1	4	SARS-CoV-2, C. albicans	8	SARS-CoV-2, P. aeruginosa	10	SARS-CoV-2, P. aeruginosa, C. glabrata, H. influenzae	16
49	44.526	F	4	1	5	SARS-CoV-2, C. albicans	5	SARS-CoV-2, S. maltophila, C. albicans	8	SARS-CoV-2, S. maltophilia, E. faecalis	17	SARS-CoV-2, E. faecalis, K. pneumoniae, E. coli	28
50	73.2932	M	1	1	1	SARS-CoV-2, C. albicans	1
51	64.7397	M	1	1	1	SARS-CoV-2, C. albicans	0
52	62.3699	M	1	1	1	SARS-CoV-2, C. albicans	4
53	57.4904	F	1	1	1	SARS-CoV-2, C. albicans	9
54	70.4658	F	1	1	1	SARS-CoV-2, C. albicans	7
55	68.6712	M	1	1	1	SARS-CoV-2, C. albicans	5
56	65.7096	F	1	1	1	SARS-CoV-2, C. albicans	16
57	53.9452	M	1	1	1	SARS-CoV-2, C. albicans	11
58	48.7315	M	1	1	1	SARS-CoV-2, C. albicans	15
59	56.4603	M	1	1	1	SARS-CoV-2, C. albicans	14
60	62.2712	M	1	1	1	SARS-CoV-2, C. albicans	14
61	61.6329	F	1	1	1	SARS-CoV-2, C. albicans	18
62	51.4575	M	1	1	1	SARS-CoV-2, C. albicans	11
63	76.3041	M	3	2	3	SARS-CoV-2, A. fumigatus, C. albicans	2	SARS-CoV-2, A. fumigatus, C. albicans	9	P. aeruginosa	37
64	63.4877	M	2	2	3	SARS-CoV-2, A. fumigatus, C. albicans	8	SARS-CoV-2, P. aeruginosa	12
65	64.8055	M	3	2	3	SARS-CoV-2, C. albicans, H.influenzae	3	C. albicans	18	C. albicans, S. marcescens	26
66	60.5918	F	3	1	1	SARS-CoV-2, C. glabrata	9	SARS-CoV-2, C. glabrata	3	SARS-CoV-2	12
67	54.1973	M	5	1	4	SARS-CoV-2, C. lusitaniae	2	SARS-CoV-2, C. lusitaniae	6	SARS-CoV-2, C. lusitaniae	12	SARS-CoV-2, E. coli, E. aerogenes, C. lusitaniae, C. parapsilosis	20	C. lusitaniae, C. parapsilosis	27
68	58.4411	F	4	1	4	SARS-CoV-2, C. lusitaniae	13	SARS-CoV-2, E. faecalis, K. pneumoniae	6	SARS-CoV-2, C. lousitaniae, E. cloacae	14	E. cloacae	39
69	65.3808	M	1	2	2	SARS-CoV-2, C. tubercolostearicum, C. albicans	9
70	59.2192	M	2	1	1	SARS-CoV-2, E. faecalis	4	SARS-CoV-2	6
71	64.4904	F	3	1	2	SARS-CoV-2, E. faecalis	4	SARS-CoV-2, E. faecalis, C. albicans	8	SARS-CoV-2, C. albicans	14
72	64.7562	F	3	1	3	SARS-CoV-2, E. faecalis	15	E. faecalis, C. pseudotropicalis	16	E. faecalis, E. coli, C. pseudotropicalis	29
73	73.7151	M	2	2	3	SARS-CoV-2, E. faecalis, C. albicans	4	C. glabrata	14
74	60.7425	M	3	2	4	SARS-CoV-2, E. faecalis, C. albicans	5	E. faecalis, C. albicans	4	SARS-CoV-2, C. koseri, C. albicans, C. krusei	12
75	58.1123	M	2	2	2	SARS-CoV-2, E. faecalis, C. albicans	5	E. faecalis, C. albicans	5
76	58.611	F	2	2	3	SARS-CoV-2, E. faecalis, C. albicans	14	SARS-CoV-2, E. faecalis, C. albicans, G. capitatum	10
77	50.1863	M	1	2	2	SARS-CoV-2, E. faecalis, C. albicans	6
78	51.8164	M	3	2	3	SARS-CoV-2, E. faecalis, C. parapsilosis	16	E. faecalis, C. parapsilosis	8	E. faecalis, E. cloacae, C. parapsilosis	18
79	58.337	M	2	2	3	SARS-CoV-2, E.coli, C. albicans	24	SARS-CoV-2, E. coli, C.pseudodiphteriticum, C. albicans	7
80	70.3041	M	2	1	1	SARS-CoV-2, G. clavatum	11	G. clavatum	6
81	62.9699	F	3	2	5	SARS-CoV-2, G. clavatum, C. incospicua	19	E. faecalis	10	S. aureus, A. baumannii	19
82	68.137	M	2	1	2	SARS-CoV-2, H. influenzae	6	SARS-CoV-2, G. clavatum	8
83	61.7973	M	1	1	1	SARS-CoV-2, K. pneumoniae	12
84	63.1534	M	2	2	2	SARS-CoV-2, K. pneumoniae, C. albicans	6	SARS-CoV-2, C. albicans	7
85	61.3041	M	2	2	3	SARS-CoV-2, K. pneumoniae, E. faecalis	NA	K. pneumoniae, E. faecalis, C. parapsilosis	19
86	47.6192	M	1	4	4	SARS-CoV-2, P. aeruginosa, K. pneumoniae, E. faecalis, A. baumannii	22
87	44.0411	M	2	1	1	SARS-CoV-2, P.aeruginosa	6	P. aeruginosa	11
88	68.5151	M	2	2	3	SARS-CoV-2, S. aureus, C. albicans	10	SARS-CoV-2, S. aureus, C. albicans, A. fumigatus	6
89	62.9479	M	1	3	3	SARS-CoV-2, S. aureus, E .coli, S. pneumoniae	1
90	55.1178	M	2	1	2	SARS-CoV-2, S. pneumoniae	3	SARS-CoV-2, C. albicans	17
* The first sample was considered for all patients, except in 3 cases for which the second sample (SARS-CoV-2-positive) was included instead of the first one which was SARS-CoV-2-negative.
TTC: Time to collection (days); Δtime: number of days between the collection date of the first sample and that of the following ones; NA: Not available
