# Supplementary material for: Detection of SARS-CoV-2 and Other Infectious Agents in Lower Respiratory Tract Samples Belonging to Patients Admitted to Intensive Care Units of a Tertiary-Care Hospital, Located in an Epidemic Area, during the Italian Lockdown
Source: Microorganisms. 2021 Jan 16;9(1):185. doi: 10.3390/microorganisms9010185 (PMC7830127; doi:10.3390/microorganisms9010185)
Supplement: Supplementary file 1 [file microorganisms-09-00185-s001.zip › Supplementary table 2.xlsx]

## Sheet: SARS-CoV-2-negative patient
Patient	Age	Sex	No. of samples	No. agents in the first sample	No. of overall agents found	1st Sample		2nd Sample		3rd Sample
						Agents	TTC	Agents	ΔTime	Agents	ΔTime
1	40.2	F	1	1	1	A. baumannii	37
2	64.6904	M	1	1	1	C. albicans	12
3	65.9836	F	1	1	1	C. albicans	32
4	66.4192	F	2	1	2	C. albicans	16	C. koseri	5
5	80.9479	M	2	1	4	C. albicans	39	E. coli, C. tropicalis, C. glabrata	9
6	47.9726	M	1	1	1	C. albicans	3
7	69.0384	M	1	2	2	C. albicans, C. glabrata	25
8	59.3918	F	1	1	1	C. glabrata	27
9	63.263	M	1	2	2	C. glabrata, P.aeruginosa	NA
10	42.4219	M	1	1	1	C. tropicalis	NA
11	55.8356	M	1	1	1	C. tropicalis	5
12	71.4137	F	2	1	1	C. tropicalis	NA	C. tropicalis	5
13	52.1671	M	1	1	1	E. aerogenes	27
14	55.0329	M	1	3	3	E. aerogenes, S. pneumoniae, H. influenzae	11
15	75.8082	M	1	2	2	E. cloacae, K. oxytoca	NA
16	63.4795	M	1	1	1	E. faecalis	NA
17	62.7479	M	2	2	3	E. faecalis A. baumannii	27	S. marcescens	14
18	80.2082	M	1	4	4	E. faecalis, S. marcescens, E. coli, C. albicans	10
19	48.3178	F	1	1	1	H. influenzae	0
20	73.4521	M	1	5	5	H. influenzae, S.aureus, E.cloacae, C.albicans, C. glabrata	6
21	57.2301	M	2	2	3	K. oxytoca, S.aureus	45	K. pneumoniae	15
22	68.7808	M	2	2	2	K. pneumoniae, C. albicans	14	K. pneumoniae	17
23	32.3123	F	1	0	0	Negative	1
24	48.9096	M	1	0	0	Negative	NA
25	67.2438	M	2	0	2	Negative	NA	E. faecalis, E. faecium	6
26	42.7836	M	1	0	0	Negative	NA
27	57.9151	M	1	0	0	Negative	NA
28	52.9068	M	1	0	0	Negative	1
29	71.3973	M	1	0	0	Negative	14
30	0.0246575	F	1	0	0	Negative	NA
31	73.8	F	2	0	0	Negative	NA	Negative	3
32	17.4548	M	1	0	0	Negative	NA
33	66.4027	M	2	0	1	Negative	33	K. pneumoniae	15
34	55.8493	F	1	0	0	Negative	1
35	24.6466	M	1	0	0	Negative	NA
36	70.674	M	1	0	0	Negative	13
37	61.9507	F	2	0	0	Negative	10	Negative	7
38	64.5644	F	1	0	0	Negative	12
39	64.926	M	1	0	0	Negative	NA
40	38.9041	M	1	0	0	Negative	NA
41	78.1836	F	3	0	1	Negative	0	Negative	9	C. albicans	17
42	79.8082	F	1	2	2	P. mirabilis, C. amycolatum	35
43	54.0575	M	1	3	3	P. vulgaris, S. pneumoniae, H. influenzae	NA
44	82.2603	F	1	1	1	P. aeruginosa	2
45	80.3233	M	1	1	1	P. aeruginosa	4
46	80.8274	M	1	1	1	P. aeruginosa	49
47	64.0137	M	1	2	2	P. aeruginosa, C. albicans	15
48	61.5726	M	3	2	3	P. aeruginosa, C. albicans	NA	P. aeruginosa, H. influenzae, C. albicans	8	P. aeruginosa, H. influenzae, C. albicans	18
49	70.2959	M	1	3	3	P. aeruginosa, S. marcescens, S. cerevisiae	NA
50	69.0795	M	2	1	1	P. ananatis	10	Negative	7
51	60.663	M	2	2	4	S. aureus, C. albicans	23	S. aureus, K. pneumoniae, A. baumannii, C. albicans	22
52	70.726	F	2	2	2	S. aureus, C. albicans	3	C. albicans	5
53	81.6137	M	1	2	2	S. aureus, C. albicans	3
54	83.2055	M	1	2	2	S. aureus, C. albicans	NA
55	53.7973	F	1	3	3	S. aureus, C. albicans, H. influenzae	NA
56	75.6712	M	3	4	5	S. aureus, S. marcescens, E. coli, C. albicans	3	S. aureus, S. marcescens, E. coli, K. pneumoniae	2	S. marcescens, K. pneumoniae	14
57	82.1479	F	1	1	1	S. marcescens	NA
58	58.9534	F	1	1	1	S. pseudopneumoniae	0
59	61.7425	M	1	1	1	S. aureus	0
60	64.8685	M	1	1	1	S. aureus	1
61	72.2164	F	1	1	1	S. aureus	1
62	74.2247	M	1	3	3	S. aureus, C. koseri, E. cloacae	86
63	37.9041	M	2	4	4	S. aureus, E. coli, S. agalactiae, C. dubliniensis	1	Negative	12
64	74.3288	M	1	1	1	S. pneumoniae	3
TTC: Time to collection (days); Δtime: number of days between the collection date of the first sample and that of the following ones; NA: Not available
